# Supplementary material for: Student Evaluation of Distance Learning during the COVID-19 Pandemic: A Cross-Sectional Survey on Medical, Dental, and Healthcare Students at Sapienza University of Rome
Source: Int J Environ Res Public Health. 2022 Aug 19;19(16):10351. doi: 10.3390/ijerph191610351 (PMC9407842; doi:10.3390/ijerph191610351)
Supplement: Supplementary file 1 [file ijerph-19-10351-s001.zip]

Archive with 1 entries (1 files):
- ijerph-1861249-supplementary.pdf
